# Supplementary material for: Crystal Engineering of Ionic Cocrystals Sustained by Azolium···Azole Heterosynthons
Source: Pharmaceutics. 2022 Oct 28;14(11):2321. doi: 10.3390/pharmaceutics14112321 (PMC9696709; doi:10.3390/pharmaceutics14112321)
Supplement: Supplementary file 1 [file pharmaceutics-14-02321-s001.zip]

Archive with 1 entries (1 files):
- pharmaceutics-1941155-supplementary.pdf
